# Supplementary material for: Vitamin D Nanoliposomes to Improve Solubility, Stability, and Uptake Across Intestinal Barrier
Source: Pharmaceutics. 2025 Sep 23;17(10):1244. doi: 10.3390/pharmaceutics17101244 (PMC12566816; doi:10.3390/pharmaceutics17101244)
Supplement: Supplementary file 1 [file pharmaceutics-17-01244-s001.zip]

Archive with 1 entries (1 files):
- pharmaceutics-3809591-supplementary.pdf
